# Supplementary material for: Assessment of energy expenditure during high intensity cycling and running using a heart rate and activity monitor in young active adults
Source: PLoS One. 2019 Nov 7;14(11):e0224948. doi: 10.1371/journal.pone.0224948 (PMC6837421; doi:10.1371/journal.pone.0224948)
Supplement: S1 File — (XLSX) [file pone.0224948.s001.xlsx]

## Sheet: Feuil1
Subjects characteristics, maximal tests performance and speed/load during the 5 min stages at 60, 75 and 85% VO2max
Subjects	Sex	Age	Weight	VO2max cycling	VO2max running	Max load	Max speed	HR max cycling	HR max running	Speed at 60%VO2max	Speed at 75%VO2max	Speed at 85%VO2max	Load at 60%VO2max	Load at 75%VO2max	Load at 85%VO2max
1	Male	31	73	42	45	270	15	176	189	9	11	13	120	160	185
2	Male	25	63	56	58	270	16	170	174	10	11.5	13	130	160	190
3	Male	33	80	46	47	300	17	194	188	10	12	14	150	195	240
4	Male	23	67	46	56	210	16	188	197	9	11.5	14	100	130	160
5	Male	23	89	39	51	270	16	182	205	9.5	11	12.5	150	190	210
6	Male	30	79	47	50	330	17	184	197	10	12	14	165	210	255
7	Male	23	85	53	63	360	18	191	198	11	13	15	210	255	300
8	Male	21	88	40	45	300	15	198	203	9	10.5	12	170	200	230
9	Male	23	60	60	62	300	19	176	195	12	14	16	180	210	240
10	Male	22	65	38	49	250	16	183	192	11	12.5	14	110	155	190
11	Male	23	70	54	53	240	16	173	178	9	11	13	120	155	190
12	Male	23	80	58	62	330	18	190	195	11	13	15	190	230	270
13	Male	28	76	52	53	330	18	189	195	11	13	15	195	230	270
14	Male	22	75	50	48	300	15	185	182	9	11	13	180	210	240
15	Female	22	59	36	48	170	14	190	199	7	9	11.5	95	125	140
16	Female	25	63	33	44	190	13	186	183	7	9	11	80	110	150
17	Female	26	45	41	40	150	13	188	194	7	9	11	80	105	125
18	Female	24	60	45	51	210	15	181	195	8	10.5	12.5	125	150	180
AEE during 5 min cycling stages at 60, 75, 85%VO2max assessed using indirect calorimetry (IC) and the Actiheart (AH) group or individually calibrated equations and their respective algorithms (HR, ACT, HR/ACT)
Subjects	IC	AH 2007 (HR/ACT)	AH 2005 (HR/ACT)	AH 2007 (HR)	AH 2005 (HR)	AH 2007 (ACT)	AH 2005 (ACT)	AH 2005 IND (HR/ACT)	AH 2005 IND (HR)
At 60%VO2max
1	9.61325	6.66667	8.5	8.44444	9.5	0.444444	0.444444	8	10.6667
2	9.67172	7.11111	5.77778	8.44444	6.66667	0.444444	0.444444	7.55556	8.88889
3	10.0663	11.5556	10.2222	12.4444	11.1111	1.33333	1.33333	8.44444	9.33333
4	8.22161	4.88889	4.88889	8.44444	8.88889	0.444444	0.444444	4.44444	8
5	10.4829	4.44444	5.33333	8.44444	9.77778	0.444444	0.888889	5.33333	9.77778
6	11.6467	9.77778	9.33333	10.6667	10.2222	3.55556	4	10.2222	10.6667
7	12.9013	13.3333	11.5556	14.2222	12.4444	1.77778	2.22222	10.2222	11.1111
8	10.6096	11.1111	12	12	13.3333	1.33333	1.33333	9.77778	10.6667
9	12.2391	9.77778	7.55556	10.6667	8	1.33333	1.33333	10.6667	11.5556
10	9.01771	2.22222	3.55556	4.44444	6.22222	0.444444	0.444444	3.2	6
11	10.2983	4.88889	4	8.88889	6.66667	0.888889	0.888889	4.88889	8.44444
12	11.4642	12.8889	10.6667	14.2222	11.5556	2.66667	2.66667	11	11.8
13	10.484	12.4444	10.2222	13.7778	11.1111	1.77778	1.77778	12.8889	14.2222
14	12.2901	9.33333	9.33333	10.2222	10.2222	1.33333	1.33333	8.88889	10.2222
15	7.30372	6.22222	5.77778	6.66667	6.22222	0.888889	0.444444	5.9	6.66667
16	6.01777	3.55556	2.66667	5.33333	4.88889	1.77778	0.888889	2.66667	4.6
17	4.89599	4.44444	4	5.33333	4.88889	0.444444	0	4.88889	5.77778
18	8.42734	6.66667	5.77778	7.11111	6.22222	0.888889	0.444444	7.55556	8.44444
At 75%VO2max
1	10.769	8.6	10.6	10.5	11.52	1.33333	1.77778	12.1739	13.4
2	11.5334	8.88889	7.55556	9.77778	8	0.444444	0.888889	10.6667	12
3	12.6359	15.1111	13.3333	16.4444	14.6667	2.66667	2.66667	12.4444	13.3333
4	10.9683	9.33333	9.33333	10.6667	11.1111	0.444444	0.444444	9.33333	11.1111
5	13.3059	10.6667	11.5556	11.5556	12.8889	0.888889	0.888889	7.11111	13.3333
6	13.7118	12.8889	12	13.7778	13.3333	3.55556	4	13.7778	15.1111
7	15.6026	15.5556	13.7778	16.8889	14.6667	3.11111	3.11111	14.6667	16
8	13.8323	12.8889	13.7778	14.2222	15.1111	1.77778	2.22222	12.4444	13.3333
9	14.4056	11.5556	9.33333	12.4444	10.2222	1.77778	1.77778	12.8889	13.7778
10	12.1472	6.22222	8	7.11111	8.88889	0.888889	1.33333	8	9.33333
11	13.6816	10.6667	8.44444	11.5556	9.33333	1.77778	1.77778	10.6667	12
12	14.2456	15.1111	12.8889	16.8889	14.2222	2.66667	2.66667	14.33	15.7
13	13.4588	15.5556	13.3333	16.8889	14.2222	2.22222	2.22222	15.4	16.8889
14	14.783	10.6667	10.2222	11.5556	11.1111	2.22222	2.66667	11.1111	12.4444
15	10.5055	7.55556	7.11111	8.44444	7.55556	1.77778	0.888889	8.15	9
16	7.70288	7.55556	6.66667	8	7.55556	0.888889	0.444444	7.11111	8
17	6.7399	6.22222	5.77778	7.11111	6.66667	1.33333	0.444444	7.11111	7.55556
18	10.2272	8	7.11111	8.88889	8	1.77778	0.888889	9.77778	10.6667
At 75%VO2max
1	13.5225	10.95	11.8	11.85	12.8	2.85714	3.42857	13.2	14.4
2	13.7484	10.6667	8.88889	11.5556	9.77778	1.33333	1.77778	13.7778	15.1111
3	14.7577	16.8889	15.5556	18.6667	16.8889	3.11111	3.11111	14.6667	16
4	12.6634	11.1111	11.5556	12.4444	12.4444	1.77778	2.22222	12.8889	13.7778
5	14.5632	12	13.3333	13.3333	14.6667	1.77778	2.22222	14.2222	15.5556
6	16.9319	14.6667	13.7778	15.5556	15.1111	3.55556	3.55556	16.4444	17.7778
7	17.7687	17.7778	15.5556	19.1111	16.8889	4.88889	4.88889	18.5	20
8	16.6915	14.6667	15.1111	15.5556	16.4444	3.55556	4	14.2222	15.1111
9	17.1233	12.8889	10.6667	14.2222	11.5556	2.22222	2.66667	14.3	15.6
10	13.5099	8	9.77778	8.88889	10.6667	2.22222	2.22222	10.74	11.7
11	17.0398	13.3333	11.1111	14.6667	12	3.11111	3.11111	15.5556	16.8889
12	15.4379	16.8889	14.6667	18.6667	16	3.55556	3.55556	17.1	18.6
13	17.4313	17.7778	15.5556	19.5556	16.8889	3.55556	3.55556	16.86	18.2222
14	16.679	11.5556	11.5556	12.8889	12.4444	3.11111	3.11111	14.6	16
15	12.6946	8.44444	8	9.33333	8.88889	2.22222	1.33333	9.77778	10.6667
16	9.77168	8.88889	8.44444	9.77778	8.88889	2.66667	1.77778	8.88889	9.77778
17	8.01322	6.66667	6.22222	7.5	7.2	0.833333	0.888889	7.11111	8.44444
18	12.0695	9.33333	8.44444	10.2222	9.33333	2.22222	0.888889	11.5556	12.8889
AEE during 5 min running stages at 60, 75, 85%VO2max assessed using indirect calorimetry (IC) and the Actiheart (AH) group or individually calibrated equations and their respective algorithms (HR, ACT, HR/ACT)
Subjects	IC	AH 2007 (HR/ACT)	AH 2005 (HR/ACT)	AH 2007 (HR)	AH 2005 (HR)	AH 2007 (ACT)	AH 2005 (ACT)	AH 2005 IND (HR/ACT)	AH 2005 IND (HR)
At 60%VO2max
1	10.651	8.88889	9.77778	8.44444	9.77778	10.2222	10.2222	9.33333	9.33333
2	12.5747	10.2222	8.44444	10.2222	8.44444	11.1111	10.6667	11.5556	11.5556
3	12.1555	11.1111	10.2222	11.5556	10.2222	8	8	11.1111	12
4	8.81744	8.88889	9.33333	8.44444	8.88889	11.1111	10.6667	8	7.55556
5	15.8719	12.4444	12.4444	12.4444	12.4444	13.7778	13.3333	14.5	14.8
6	12.2641	12.4444	11.5556	12.4444	11.5556	12	12	13.3333	13.7778
7	13.1603	14.2222	12.4444	14.2222	12.4444	13.7778	13.3333	13.7778	13.7778
8	14.6244	12.8889	13.7778	12.8889	13.7778	13.3333	12.8889	12.8889	12.8889
9	12.3818	11.1111	9	11.1111	9	11.5556	11.1111	11.5556	11.5556
10	11.658	8.44444	9.33333	8	8.88889	11.5556	11.1111	11.1111	11.1111
11	11.9404	11.1111	9.33333	11.1111	8.88889	13.3333	12.4444	12.4444	12.4444
12	12.1624	14.6667	12.4444	15.1111	12.4444	14.2222	13.7778	13.7778	13.3333
13	14.485	12	9.77778	12	9.77778	13.3333	12.8889	12.8889	12.8889
14	12.1627	10.2222	10.2222	8.88889	8.88889	14.6667	13.7778	12.4444	10.6667
15	6.81955	5.77778	1.77778	5.77778	4.88889	6.22222	5.33333	6.22222	7.11111
16	8.87273	8	7.11111	7.11111	6.66667	9.77778	8.44444	9.33333	9.77778
17	6.41568	5.77778	4.88889	5.33333	4.88889	6.22222	5.33333	5	4.88889
18	8.70746	7.11111	5.77778	6.66667	5.77778	8.88889	7.55556	7.55556	7.55556
At 75%VO2max
1	13.0801	11.5556	12.4444	11.1111	12	12.8889	12.4444	12.8889	12.8889
2	13.2882	12	10.2222	12	9.77778	12	11.1111	13.7778	14.2222
3	13.9076	14.2222	12.8889	14.6667	13.3333	8.88889	8.88889	14.6667	15.1111
4	11.5664	10.6667	11.1111	10.6667	11.1111	12	11.5556	12.4444	12.8889
5	19.2801	14.6667	14.6667	15.1111	15.1111	14.6667	14.2222	17.4	17.8
6	15.0173	14.6667	14.2222	15.1111	14.2222	13.7778	13.3333	16.8889	17.3333
7	15.5948	16.4444	14.2222	16.4444	14.2222	14.6667	13.7778	16.8889	16.8889
8	17.6433	14.6667	15.5556	14.6667	15.5556	14.6667	14.2222	15.5556	15.5556
9	14.9023	13.3333	11.1111	13.7778	11.1111	12	11.1111	13.7778	14.2222
10	12.8298	9.77778	10.2222	9.33333	10.2222	12.4444	11.5556	12.4444	12.8889
11	14.7019	14.6667	12.4444	14.6667	12.4444	13.7778	13.3333	16.8889	17.3333
12	16.5511	17.3333	15.1111	17.3333	15.1111	15.1111	14.6667	16.8889	16.8889
13	17.3977	15.5556	13.3333	15.5556	13.3333	14.2222	13.7778	16.5	16.8889
14	15.6698	12.4444	12.4444	12.4444	12	16	15.1111	15.1111	15.1111
15	9.92735	7.55556	6.66667	7.55556	6.66667	8	6.66667	9.77778	9.77778
16	10.9561	8.88889	8	8.44444	8	10.6667	9.33333	11.5556	11.5556
17	7.26475	6.66667	6.22222	6.66667	6.22222	7.11111	5.77778	6.66667	6.66667
18	11.9924	9.33333	8.44444	9.33333	8.44444	10.2222	8.88889	11.1111	11.1111
At 85%VO2max
1	15.5078	12.8889	13.7778	12.8889	13.7778	13.7778	13.3333	14.6667	14.6667
2	16.0334	13.7778	12	14.2222	12	12	11.5556	16.8889	17.3333
3	16.7205	16.8889	15.1111	17.3333	15.5556	9.77778	9.77778	17.3333	18.2222
4	14.1357	12	12.4444	12	12.4444	12.8889	12.4444	15.1111	15.4
5	21.7265	16.4444	16.4444	16.8889	16.8889	16	15.1111	19.2	19.6
6	19.1574	16.4444	16	16.8889	16	14.6667	14.2222	19.1111	19.5556
7	18.8386	18.2222	16	18.6667	16.4444	15.1111	14.2222	20.4444	20.8889
8	19.7442	16.4444	16.8889	16.4444	16.8889	15.5556	14.6667	17.3333	17.3333
9	17.1684	15.1111	13	15.5556	13	12.4444	11.5556	15.1111	15.5556
10	13.5491	10.2222	10.6667	9.77778	10.6667	12.4444	12	13.3333	13.3333
11	17.5314	16.8889	14.2222	16.8889	14.2222	14.6667	14.2222	19.1111	19.5556
12	19.0239	19.1111	16.4444	19.1111	16.4444	16	15.1111	18.6667	19.1111
13	21.1758	18.2222	15.5556	18.6667	16	15.1111	14.2222	19.5556	20
14	17.8616	14.6667	14.2222	14.2222	13.7778	16.4444	15.1111	17.7778	18.2222
15	12.0744	8.88889	8.44444	8.88889	8.44444	9.33333	8	11.5556	12
16	13.3431	9.77778	8.88889	9.33333	8.88889	11.5556	10.2222	12.8889	12.8889
17	8.44443	7.55556	6.66667	7.55556	7.11111	7.11111	6.22222	7.55556	8
18	13.469	10.6667	9.77778	10.6667	9.77778	11.5556	9.77778	12.8889	13.3333
